# Supplementary material for: Association of Circulating Platelet Extracellular Vesicles and Pulse Wave Velocity with Cardiovascular Risk Estimation
Source: Int J Mol Sci. 2022 Sep 10;23(18):10524. doi: 10.3390/ijms231810524 (PMC9505165; doi:10.3390/ijms231810524)
Supplement: Supplementary file 1 [file ijms-23-10524-s001.zip]

Archive with 1 entries (1 files):
- ijms-1895327-supplementary.pdf
